# Supplementary material for: Oncolytic Coxsackievirus B3 Strain PD-H Is Effective Against a Broad Spectrum of Pancreatic Cancer Cell Lines and Induces a Growth Delay in Pancreatic KPC Cell Tumors In Vivo
Source: Int J Mol Sci. 2024 Oct 18;25(20):11224. doi: 10.3390/ijms252011224 (PMC11508574; doi:10.3390/ijms252011224)
Supplement: Supplementary file 1 [file ijms-25-11224-s001.zip]

Archive with 1 entries (1 files):
- ijms-3228443-supplementary.pdf
